# Supplementary material for: TRK Protein Expression in Merkel Cell Carcinoma Is Not Caused by NTRK Fusions
Source: Int J Mol Sci. 2022 Dec 6;23(23):15366. doi: 10.3390/ijms232315366 (PMC9737899; doi:10.3390/ijms232315366)
Supplement: Supplementary file 1 [file ijms-23-15366-s001.zip]

Archive with 1 entries (1 files):
- ijms-2039232-supplementary.pdf
